# Supplementary material for: Agricultural Crops Grown in Laboratory Conditions on Chernevaya Taiga Soil Demonstrate Unique Composition of the Rhizosphere Microbiota
Source: Microorganisms. 2022 Oct 31;10(11):2171. doi: 10.3390/microorganisms10112171 (PMC9695958; doi:10.3390/microorganisms10112171)
Supplement: Supplementary file 1 [file microorganisms-10-02171-s001.zip]

Archive with 3 entries (2 files):
- microorganisms-1967136-supplementary/
- microorganisms-1967136-supplementary/Table_S1.xlsx
- microorganisms-1967136-supplementary/Table_S2.xlsx
