# Supplementary material for: Agricultural Crops Grown in Laboratory Conditions on Chernevaya Taiga Soil Demonstrate Unique Composition of the Rhizosphere Microbiota
Source: Microorganisms. 2022 Oct 31;10(11):2171. doi: 10.3390/microorganisms10112171 (PMC9695958; doi:10.3390/microorganisms10112171)
Supplement: Supplementary file 1 [file microorganisms-10-02171-s001.zip › microorganisms-1967136-supplementary/Table_S1.xlsx]

## Sheet: Phylum
Table S1. Relative average abundance of the prokaryotic phyla in different plant rhizosphere and soil types, for each taxonomy level.
	Raddish (Chernevaya)	Raddish (control)	Wheat (Chernevaya)	Wheat (control)
Acidobacteria	0.0606517	0.0625156	0.0773224	0.144044
Actinobacteria	0.055393	0.039066	0.0937293	0.0448196
AD3	5.70356e-06	0.000514552	0	0.000482856
Armatimonadetes	0.001597	0.00133884	0.00127929	0.0295307
Bacteroidetes	0.156626	0.251751	0.128745	0.199066
Chlamydiae	0.000108368	9.99131e-06	0.000788896	0.000592814
Chloroflexi	0.0092797	0.00334709	0.013763	0.00484769
Crenarchaeota	0.00399249	4.99565e-06	0.00640178	0
Cyanobacteria	0.00169396	0.0476885	0.00373126	0.0238799
Elusimicrobia	0.000330807	1.4987e-05	0.000357135	9.56151e-05
FBP	0.000769981	2.49783e-05	0.00276647	0.000592814
Firmicutes	0.0446931	0.00393658	0.0489702	0.00366206
Gemmatimonadetes	0.0140251	0.000324717	0.0232778	0.0031792
Nitrospirae	0.00449441	9.99131e-06	0.00608196	1.43423e-05
Not_Assigned	0.0136315	0.0614715	0.0142534	0.0387193
OD1	0.00384991	0.00409144	0.000255858	0.00828027
Planctomycetes	0.0291053	0.0167554	0.0519125	0.0560783
Proteobacteria	0.442996	0.429916	0.31502	0.31695
TM6	0.00017681	0.00233297	0.000293171	0.0054405
TM7	0.0311472	0.0203823	0.0194772	0.0165318
Verrucomicrobia	0.1248	0.0475686	0.190982	0.0868807
WPS_2	2.28143e-05	0.00693397	5.33038e-06	0.0163119
WS3	0.000610281	0	0.000586341	0

## Sheet: Class
	Raddish (Chernevaya)	Raddish (control)	Wheat (Chernevaya)	Wheat (control)
4C0d_2	0.000222439	0.00249783	0.000213215	0.0133957
Acidimicrobiia	0.0056066	0.00188836	0.00917358	0.00454172
Acidobacteria_5	0.00175099	0.000354691	0.00239334	0.00331306
Acidobacteria_6	0.00951354	0.000314726	0.013779	0.000540225
Acidobacteriia	0.0220215	0.0481281	0.0298714	0.0812537
Actinobacteria	0.0180119	0.0324418	0.0227554	0.0290479
Alphaproteobacteria	0.135117	0.102561	0.165162	0.152363
Anaerolineae	0.000382139	0	0.000309162	0
Armatimonadia	0.00145441	0.000679409	0.00116202	0.0094898
At12OctB3	0.00211032	0	0.00225475	0
Bacilli	0.0438946	0.00376672	0.0485544	0.00210831
Betaproteobacteria	0.0917589	0.118632	0.0531439	0.0717687
C0119	0.000382139	0	0.000676958	0
Chlamydiia	0.000108368	9.99131e-06	0.000788896	0.000592814
Chloracidobacteria	0.0144072	5.49522e-05	0.0152715	2.39038e-05
Chloroplast	0.00147152	0.0451907	0.00351805	0.0104842
Chthonomonadetes	3.42214e-05	0.000449609	1.06608e-05	0.00312661
Clostridia	0.000798499	0.000169852	0.000415769	0.00155375
Cytophagia	0.0101466	0.00180343	0.00975992	0.00222305
DA052	0.002886	0.00505061	0.00236669	0.0128746
Deltaproteobacteria	0.0144699	0.00909709	0.0248129	0.0328342
Ellin6529	0.00516743	3.99652e-05	0.008406	6.69306e-05
Elusimicrobia	0.000330807	1.4987e-05	0.000357135	9.56151e-05
Fimbriimonadia	0.000108368	0.000209817	0.000106608	0.0169143
Flavobacteriia	0.020761	9.99131e-06	0.00376325	0
Gammaproteobacteria	0.200497	0.196354	0.0699772	0.0551364
Gemm_1	0.00304	2.99739e-05	0.0048613	1.9123e-05
Gemmatimonadetes	0.0109851	0.000294744	0.0184165	0.00316008
Gitt_GS_136	0.000285178	0	0.000469073	0
iii1_8	0.00278904	0.000144874	0.00340078	0.000143423
JG37_AG_4	5.70356e-06	0.000514552	0	0.000482856
Ktedonobacteria	0.00118634	0.00317224	0.00128462	0.00454172
MB_A2_108	0.00276623	0	0.00474937	0
Methylacidiphilae	0	0.000829279	0	0.00141988
Nitrospira	0.00449441	9.99131e-06	0.00608196	1.43423e-05
Not_Assigned	0.0196088	0.0695695	0.0179261	0.0516035
Opitutae	0.000370732	0.00083927	0.00070894	0.00533054
Pedosphaerae	0.00584045	0.0182142	0.00873116	0.0275515
Phycisphaerae	0.0213427	0.0118996	0.035463	0.0412675
Planctomycetia	0.00776255	0.00485578	0.0164495	0.0148108
PRR_12	0.000610281	0	0.000586341	0
S035	0.000461989	0	0.000799557	0
S085	0.000359324	0	0.000517047	0
Saprospirae	0.0672678	0.0889776	0.0920876	0.0806752
SC3	0.000530431	9.99131e-06	0.000367796	7.17113e-05
SJA_4	0.00017681	0.00233297	0.000293171	0.0054405
Solibacteres	0.00682146	0.00846763	0.0094401	0.0458952
Spartobacteria	0.113569	0.0276859	0.179991	0.0525787
Sphingobacteriia	0.0553645	0.159596	0.0192693	0.108824
Thaumarchaeota	0.00399249	4.99565e-06	0.00640178	0
Thermoleophilia	0.0290083	0.00473588	0.057051	0.01123
TK10	0.00151715	0.000134883	0.00210017	0.000239038
TM7_1	0.01974	0.0203723	0.0155327	0.0164601
TM7_3	0.00983865	0	0.00203087	0
V35	0.00183084	0.00695895	0.00431761	0.0169047
Verrucomicrobiae	0.00501914	0	0.00155114	0
ZB2	0	0.000629452	0.000117268	0.00758706

## Sheet: Order
	Raddish (Chernevaya)	Raddish (control)	Wheat (Chernevaya)	Wheat (control)
0319_7L14	0.00276623	0	0.00474937	0
32_20	0.00229854	0.000129887	0.00295836	0.00012908
A21b	0.000849831	8.99218e-05	0.00134325	0.000100396
Acidimicrobiales	0.0056066	0.00188836	0.00917358	0.00454172
Acidobacteriales	0.0220215	0.0481281	0.0298714	0.0812537
Actinomycetales	0.0180119	0.0324418	0.0227554	0.0290479
AKYG885	0.000724353	0	0.000927486	0
Armatimonadales	0.000119775	1.4987e-05	0.000207885	0.000659744
B07_WMSP1	0.000792795	0.000134883	0.00117268	0.000239038
Bacillales	0.0438946	0.00376672	0.0485544	0.00210831
Bdellovibrionales	0.000353621	0.00248284	0.000698279	0.0101782
Burkholderiales	0.0846181	0.115879	0.0418861	0.069842
Caldilineales	0.000382139	0	0.000309162	0
Caulobacterales	0.0305426	0.0144674	0.0168706	0.0414013
Chlamydiales	0.000108368	9.99131e-06	0.000788896	0.000592814
Chthoniobacterales	0.113569	0.0276859	0.179991	0.0525787
Chthonomonadales	3.42214e-05	0.000449609	1.06608e-05	0.00312661
Clostridiales	0.000798499	0.000169852	0.000415769	0.00155375
CPla_3	0.000724353	0.00237294	0.00217479	0.00446522
Cytophagales	0.0101466	0.00180343	0.00975992	0.00222305
DS_18	0.000490506	1.4987e-05	0.000442421	1.43423e-05
Ellin329	0.0150289	0.0226253	0.027025	0.0326
Ellin5290	0.00359895	9.49174e-05	0.00816081	0.00110435
Ellin6067	0.000553246	2.99739e-05	0.000879512	0.000138642
Ellin6513	0.002886	0.00505061	0.00236669	0.0128746
Enterobacteriales	0.033343	0.095397	0.000106608	0.00291626
EW055	0.00630814	0	0.000191894	0
FAC88	0.000330807	1.4987e-05	0.000357135	9.56151e-05
Fimbriimonadales	0.000108368	0.000209817	0.000106608	0.0169143
Flavobacteriales	0.020761	9.99131e-06	0.00376325	0
FW68	0.00133463	0.000664422	0.000954137	0.00883005
Gaiellales	0.0193294	0.00164357	0.0387732	0.00489549
Gemmatales	0.0025666	0.00444613	0.00306497	0.00797908
Gemmatimonadales	0.00371302	0	0.0048613	4.78075e-06
iii1_15	0.00951354	0.000314726	0.013779	0.000540225
JG30_KF_AS9	0.000347917	0.000384665	0.000469073	0.000946589
Ktedonobacterales	8.55534e-05	0.00108406	0.000159911	0.00135773
Legionellales	0.00330236	0.00462598	0.0127183	0.0317107
Methylacidiphilales	0	0.000829279	0	0.00141988
MIZ46	0.00141448	0.00263771	0.00057035	0.00513453
MLE1_12	7.41463e-05	0.00249783	0	0.0109097
MND1	0.000456285	0	0.000639645	0
Myxococcales	0.00715797	0.00259774	0.0148504	0.0159821
N1423WL	0.00156278	1.4987e-05	0.00142321	0.000989616
NB1_j	0.000325103	0	0.000682288	0
Nitrosomonadales	0.000872645	0	0.0013859	0.00137686
Nitrososphaerales	0.00399249	4.99565e-06	0.00640178	0
Nitrospirales	0.00449441	9.99131e-06	0.00608196	1.43423e-05
Not_Assigned	0.0322708	0.0819687	0.0277819	0.0668684
Opitutales	0.000370732	0.00083927	0.00070894	0.00533054
Pedosphaerales	0.00584045	0.0182142	0.00873116	0.0275515
Pirellulales	0.00330807	0.000209817	0.00599134	0.00120475
PK29	0.00169966	0	0.00195625	0
Planctomycetales	0.00188788	0.000199826	0.00739323	0.00562695
Pseudomonadales	0.0863462	0.0757891	0.00166841	0.000143423
RB41	0.0127075	5.49522e-05	0.0133153	2.39038e-05
Rhizobiales	0.0333544	0.0311779	0.0568325	0.0281013
Rhodobacterales	0.00169396	0	0.00212149	0
Rhodospirillales	0.00236128	0.014997	0.0043336	0.0185111
Rickettsiales	0.00269779	0.0133134	0.00236669	0.0207485
Saprospirales	0.0672678	0.0889776	0.0920876	0.0806752
SC_I_84	0.00317118	1.99826e-05	0.00592738	0
Sediment_1	0.000610281	0	0.000586341	0
SM1D11	0.000148293	0	0.000213215	0.00248599
Solibacterales	0.00682146	0.00846763	0.0094401	0.0458952
Solirubrobacterales	0.00967895	0.00309231	0.0182779	0.0063345
Sphingobacteriales	0.0553645	0.159596	0.0192693	0.108824
Sphingomonadales	0.0446418	0.00156364	0.0522324	0.00152984
Stramenopiles	0.00122056	4.99565e-06	0.00171105	9.08343e-05
Streptophyta	0.000250957	0.0451857	0.001807	0.0103934
Syntrophobacterales	0.00475107	0.000639444	0.00738257	0.00101352
Thermogemmatisporales	0.00075287	0.0013738	0.000655636	0.00152028
Thiotrichales	0.000838424	0	0.00146585	0
V3	0.03802	0.0317274	0.0448071	0.0520242
Verrucomicrobiales	0.00501914	0	0.00155114	0
WD2101	0.0206184	0.00952671	0.0332882	0.0368022
Xanthomonadales	0.0739695	0.0159411	0.0512622	0.0155088

## Sheet: Family
	Raddish (Chernevaya)	Raddish (control)	Wheat (Chernevaya)	Wheat (control)
0319_6A21	0.00284608	4.99565e-06	0.00323554	4.78075e-06
Acetobacteraceae	0.00049621	0.00144374	0.00111405	0.00692731
Acidobacteriaceae	0.00739752	0.0419185	0.0111725	0.0599698
Actinospicaceae	5.70356e-06	0.0186738	0	0.0147104
Alcaligenaceae	0.0131923	9.99131e-06	0.000884843	0
Alicyclobacillaceae	0.00184795	7.99305e-05	0.00299567	7.64921e-05
Armatimonadaceae	0.000119775	1.4987e-05	0.000207885	0.000659744
auto67_4W	0.000165403	0.000339704	0.000111938	0.00304056
Bacillaceae	6.27392e-05	0.000739357	0.000218545	0.000755359
Bdellovibrionaceae	0.000353621	0.00248284	0.000698279	0.0101782
Bradyrhizobiaceae	0.00585756	0.00960165	0.0103249	0.0153988
Burkholderiaceae	0.00325103	0.0910808	0.00102876	0.0400723
C111	0.00113501	2.49783e-05	0.00181766	1.43423e-05
Caldilineaceae	0.000382139	0	0.000309162	0
Caulobacteraceae	0.0305426	0.0144674	0.0168706	0.0414013
Chitinophagaceae	0.066321	0.0860451	0.0915705	0.0791024
Chthoniobacteraceae	0.113569	0.0276859	0.179991	0.0525787
Chthonomonadaceae	3.42214e-05	0.000449609	1.06608e-05	0.00312661
Clostridiaceae	0.000798499	0.000169852	0.000415769	0.00155375
Comamonadaceae	0.00481381	0.00484578	0.0049839	0.0276614
Conexibacteraceae	0.00120916	0.00297241	0.00299567	0.0062102
Coxiellaceae	0.00216165	0.00143375	0.0113804	0.023311
Cryomorphaceae	0.0149205	0	0.00117801	0
Cystobacteraceae	0.00289741	0.000164857	0.007809	0.000272503
Cytophagaceae	0.0101466	0.00180343	0.00975992	0.00222305
Dolo_23	0.000724353	0	0.000927486	0
EB1003	0.000849831	8.99218e-05	0.00134325	0.000100396
EB1017	0.0033594	0.000184839	0.00562888	0.000439829
Ellin515	0.00250957	0.000159861	0.00263854	0.00177366
Ellin5301	0.00249816	0	0.00267585	4.78075e-06
Ellin6075	0.00572638	0	0.00648707	4.78075e-06
Enterobacteriaceae	0.033343	0.095397	0.000106608	0.00291626
FFCH4570	0.000279475	0.000129887	0.000319823	0.000239038
Fimbriimonadaceae	0.000108368	0.000209817	0.000106608	0.0169143
Flavobacteriaceae	0.00584045	9.99131e-06	0.00258523	0
Frankiaceae	0.000102664	0.000219809	0.000527707	0.000344214
Gaiellaceae	0.0182457	0.00158862	0.0364918	0.00483812
Gemmataceae	0.000650206	0.001144	0.000783565	0.00362381
Geodermatophilaceae	0.000541838	0	0.000389118	0
Haliangiaceae	0.00151144	0.000409644	0.00285708	0.00669306
Hyphomicrobiaceae	0.0176582	0.00362185	0.0397273	0.00666437
Hyphomonadaceae	0.00169396	0	0.00212149	0
Isosphaeraceae	0.0019164	0.00330213	0.0022814	0.00435527
Koribacteraceae	0.0146239	0.0062096	0.018699	0.0212839
Ktedonobacteraceae	8.55534e-05	0.00108406	0.000159911	0.00135773
Methylocystaceae	7.41463e-05	0.00132385	0.000266519	0.00263898
Microbacteriaceae	0.00017681	0.00438119	0.000170572	0.000420706
Micrococcaceae	0.00410657	0.000179844	0.00175369	0
Micromonosporaceae	0.00225861	0.000294744	0.00301166	0.000282065
mitochondria	0.00266356	0.00801303	0.00235603	0.0168426
MND4	0.000325103	0	0.000682288	0
Mycobacteriaceae	0.00241831	0.00237294	0.00387518	0.00165892
Myxococcaceae	0.000507617	0.000564509	0.000900834	0.000549787
Nitrosomonadaceae	0.000872645	0	0.0013859	0.00137686
Nitrososphaeraceae	0.00399249	4.99565e-06	0.00640178	0
Nitrospiraceae	0.00164833	4.99565e-06	0.00284642	9.56151e-06
Nocardiaceae	0.000473396	3.99652e-05	0.000660967	1.43423e-05
Nocardioidaceae	0.00217306	0.000454604	0.00316624	0.000248599
Not_Assigned	0.0429421	0.0955019	0.0392156	0.0916805
Opitutaceae	0.000370732	0.00083927	0.00070894	0.00533054
Oxalobacteraceae	0.062762	0.0190135	0.0342157	0.00182625
Paenibacillaceae	0.0123881	0.00181842	0.00137524	0.000305968
Pedosphaeraceae	0.000199625	0.0155864	7.46253e-05	0.0153701
Phyllobacteriaceae	0.00106657	0.00139379	0.00160444	0.00159677
Pirellulaceae	0.00330807	0.000209817	0.00599134	0.00120475
Piscirickettsiaceae	0.000838424	0	0.00146585	0
Planctomycetaceae	0.00188788	0.000199826	0.00739323	0.00562695
Planococcaceae	0.0268809	0.00102411	0.0430321	0.000855755
Polyangiaceae	0.000171107	0.000154865	0.000154581	0.00101352
Propionibacteriaceae	0.00107797	0	0.00267585	4.78075e-06
Pseudomonadaceae	0.0863462	0.0757891	0.00166841	0.000143423
Pseudonocardiaceae	0.000410657	4.99565e-05	0.000740922	1.9123e-05
RB40	0.000433471	0	0.000655636	9.56151e-06
Rhabdochlamydiaceae	0.000108368	9.99131e-06	0.000788896	0.000592814
Rhizobiaceae	0.00763707	0.014957	0.0030703	0.00123343
Rhodobiaceae	0.000410657	0	0.000671627	0
Rhodospirillaceae	0.00186507	0.0135532	0.00321955	0.0115838
Rickettsiaceae	0	0.00351694	0	0.00076014
Sinobacteraceae	0.00519024	0.00832775	0.00690284	0.0121192
Solibacteraceae	0.00426627	0.00637445	0.00632183	0.0317777
Solirubrobacteraceae	0.000621688	0	0.0013166	0
Sphingobacteriaceae	0.0528492	0.159591	0.0154901	0.108824
Sphingomonadaceae	0.0446418	0.00156364	0.0522324	0.00152984
Streptomycetaceae	0.00294874	0.0005745	0.00305431	0.000258161
Syntrophobacteraceae	0.00475107	0.000639444	0.00738257	0.00101352
Thermogemmatisporaceae	0.00075287	0.0013738	0.000655636	0.00152028
Thermomonosporaceae	0	0.00118397	1.59911e-05	0.00221349
V3	0.140587	0.131291	0.196574	0.213351
Verrucomicrobiaceae	0.00501914	0	0.00155114	0
Xanthomonadaceae	0.0687793	0.00761338	0.0443594	0.00338956

## Sheet: Genus
	Raddish (Chernevaya)	Raddish (control)	Wheat (Chernevaya)	Wheat (control)
A17	0.000695835	0.000119896	0.000815548	0.000224695
Achromobacter	0.0131923	9.99131e-06	0.000884843	0
Actinoallomurus	0	0.00118397	1.59911e-05	0.00221349
Adhaeribacter	0.0083215	0	0.00752116	0
Afifella	0.000410657	0	0.000671627	0
Agrobacterium	0.00574349	5.49522e-05	0.00147651	0
Alicyclobacillus	0.00184795	7.99305e-05	0.00299567	7.64921e-05
Aquicella	0.000981013	5.99478e-05	0.00234537	0.000908343
Arenimonas	0.012411	0	0.00687619	0
Arthrobacter	0.00410657	0.000179844	0.00175369	0
Asticcacaulis	0.0172875	0.000884231	0.000719601	0.00180234
Bacillus	6.27392e-05	0.000739357	0.000218545	0.000755359
Bdellovibrio	0.000353621	0.00248284	0.000698279	0.0101782
Burkholderia	0.00325103	0.0910808	0.00102876	0.0400723
Candidatus_Koribacter	0.00398679	0.00199826	0.00393382	0.011622
Candidatus_Nitrososphaera	0.00399249	4.99565e-06	0.00640178	0
Candidatus_Rhabdochlamydia	0.000108368	9.99131e-06	0.000788896	0.000592814
Candidatus_Solibacter	0.00419212	0.00492072	0.00611394	0.0294829
Candidatus_Xiphinematobacter	0.00434041	0.00119396	0.00358734	0.000980055
Caulobacter	0.00350199	4.99565e-06	0.0018603	0
Chitinophaga	0.00919985	0.0010291	0.0044402	0.000435049
Chthoniobacter	0.00140308	0.00693397	0.00027718	0.0257922
Clostridium	0.000798499	0.000169852	0.000415769	0.00155375
Conexibacter	0.00106086	0.00280256	0.00284642	0.0059616
Cryocola	0.00017681	0.00438119	0.000170572	0.000420706
Cupriavidus	0.00152285	0	0.000330483	9.56151e-06
Cytophaga	0.000171107	0.00178844	0.00014392	0.00145813
DA101	0.106326	0.016136	0.175071	0.0214417
Devosia	0.00104946	0.00123393	0.00334215	0.00183581
Dokdonella	0.000427767	9.99131e-06	0.000932816	0
Edaphobacter	0.000399249	0.000619461	0.000373126	0.000855755
Ellin506	0.000245253	0.000844265	0.000218545	0.00209875
Fimbriimonas	0.000108368	0.000209817	0.000106608	0.0169143
Flavisolibacter	0.00340503	0.0349546	0.00397646	0.0411719
Flavobacterium	0.00584045	9.99131e-06	0.00258523	0
Fluviicola	0.0149205	0	0.00117801	0
Gemmata	0.000171107	0.000199826	0.00013859	0.00160155
Granulicella	0	0.000929192	0	0.00126212
Hyphomicrobium	0.00468263	0.000289748	0.00813949	0.000239038
Janthinobacterium	0.0157418	0.000659426	0.00864587	9.56151e-05
Kaistobacter	0.0265216	2.49783e-05	0.0329577	0.000215134
Luteibacter	0.00614274	8.49261e-05	0.00102876	2.39038e-05
Lysobacter	0.000376435	0	0.000618324	0
Malawimonas	0.00033651	0.0008043	0.000431761	0.00125256
Massilia	0.0422349	0.0177146	0.0242319	0
Mesorhizobium	0.000627392	0.000154865	0.000959468	0.000320311
Microlunatus	0.00107797	0	0.00267585	4.78075e-06
Mucilaginibacter	0.00569786	0.048258	0.00404043	0.0201413
Mycobacterium	0.00241831	0.00237294	0.00387518	0.00165892
Nevskia	0	0.00189335	0	0.00371465
Nitrosovibrio	0.000872645	0	0.0013859	0.00137686
Nitrospira	0.000855534	4.99565e-06	0.00117801	9.56151e-06
Nocardioides	0.000604578	9.49174e-05	0.00117268	3.34653e-05
Nostocoida	0.00017681	0.000394657	0.000239867	0.000607156
Not_Assigned	0.481141	0.627559	0.588932	0.699726
Opitutus	0.000325103	0.000449609	0.000644976	0.00359991
OR_59	0.000479099	0	0.000250528	0
Paenibacillus	0.00637088	0.00146373	0.000815548	0.000272503
Pedobacter	0.0251527	7.49348e-05	0.00113537	0
Pedomicrobium	0.000889756	5.49522e-05	0.00135925	2.86845e-05
Pedosphaera	0.000199625	0.0151468	7.46253e-05	0.0148729
Phenylobacterium	0.00613703	0.00710382	0.00620989	0.0126977
Pilimelia	0.000792795	4.99565e-06	0.0008422	0
Planctomyces	0.00188788	0.000199826	0.00739323	0.00562695
Prosthecobacter	0.00501914	0	0.00155114	0
Pseudomonas	0.0753726	0.0740556	0.00164176	0.0001243
Pseudonocardia	0.000410657	4.99565e-05	0.000740922	1.9123e-05
Pseudoxanthomonas	0.000439174	0	0.000229206	0
Rhizobium	0.00189358	0.014902	0.00159378	0.00123343
Rhodanobacter	0.00418071	0.0010341	9.59468e-05	4.78075e-06
Rhodococcus	0.000473396	3.99652e-05	0.000660967	1.43423e-05
Rhodoplanes	0.0110364	0.00204322	0.0268864	0.00456084
Solirubrobacter	0.000621688	0	0.0013166	0
Sphingobium	0.000553246	0	0.000319823	0
Sphingomonas	0.00988998	0.00153367	0.012569	0.00130993
Sporocytophaga	0.000530431	1.4987e-05	0.00118867	0.00076014
Stenotrophomonas	0.0178522	0.000124891	0.000378457	0
Steroidobacter	0.00102094	0	0.00126863	4.78075e-06
Streptomyces	0.00294874	0.0005745	0.00305431	0.000258161
Telmatospirillum	0	0.00201325	0	0.00235691
Terriglobus	0	0.00154366	1.06608e-05	0.00111392
