# Supplementary material for: Agricultural Crops Grown in Laboratory Conditions on Chernevaya Taiga Soil Demonstrate Unique Composition of the Rhizosphere Microbiota
Source: Microorganisms. 2022 Oct 31;10(11):2171. doi: 10.3390/microorganisms10112171 (PMC9695958; doi:10.3390/microorganisms10112171)
Supplement: Supplementary file 1 [file microorganisms-10-02171-s001.zip › microorganisms-1967136-supplementary/Table_S2.xlsx]

## Sheet: Phylum
Table S2. Effect size analysis (LDA) for the prokaryotic taxa in the rhizosphere of plants growing on the Chernevaya soil relative to those on the control soil.
	Pvalues	FDR	Chernevaya	Control	LDAscore
WS3	0.002093	0.0075665	6006.1	0	3.48
AD3	0.0028017	0.0075665	26.929	4945.6	-3.39
Crenarchaeota	0.0028017	0.0075665	52230	27.335	4.42
WPS_2	0.0036999	0.0075665	144.25	116100	-4.76
Nitrospirae	0.0038849	0.0075665	53099	121.77	4.42
Gemmatimonadetes	0.0039478	0.0075665	186910	17429	4.93
TM6	0.0039478	0.0075665	2378.6	38938	-4.26
Bacteroidetes	0.0039478	0.0075665	1427300	2249900	-5.61
Elusimicrobia	0.0039478	0.0075665	3469	548.78	3.16
Not_Assigned	0.0039478	0.0075665	138720	498150	-5.25
Cyanobacteria	0.0039478	0.0075665	27198	356420	-5.22
Firmicutes	0.0039478	0.0075665	471660	37843	5.34
Chloroflexi	0.0064853	0.011474	115470	41022	4.57
FBP	0.010406	0.015955	17780	3052.4	3.87
Verrucomicrobia	0.010406	0.015955	1586000	671420	5.66
TM7	0.024975	0.035901	254440	184360	4.54
Actinobacteria	0.037373	0.047754	747770	418450	5.22
OD1	0.037373	0.047754	20668	61802	-4.31
Armatimonadetes	0.20018	0.24233	14438	154210	-4.84
Chlamydiae	0.2615	0.30072	4537.2	2997	2.89
Acidobacteria	0.42334	0.46366	693440	1032300	-5.23
Planctomycetes	0.74877	0.78281	406330	363480	4.33
Proteobacteria	0.87278	0.87278	3770000	3746400	4.07

## Sheet: Class
	Pvalues	FDR	Chernevaya	Control	LDAscore
TM7_3	0.002093	0.0056255	59695	0	4.47
At12OctB3	0.002093	0.0056255	22063	0	4.04
Methylacidiphilae	0.002093	0.0056255	0	11219	-3.75
PRR_12	0.002093	0.0056255	6006.1	0	3.48
Gitt_GS_136	0.002093	0.0056255	3781.9	0	3.28
MB_A2_108	0.002093	0.0056255	37766	0	4.28
S085	0.002093	0.0056255	4404.2	0	3.34
Anaerolineae	0.002093	0.0056255	3477.9	0	3.24
C0119	0.002093	0.0056255	5328.8	0	3.43
S035	0.002093	0.0056255	6363.3	0	3.5
Verrucomicrobiae	0.002093	0.0056255	32791	0	4.21
Thaumarchaeota	0.0028017	0.0056255	52230	27.335	4.42
JG37_AG_4	0.0028017	0.0056255	26.929	4945.6	-3.39
Flavobacteriia	0.0028017	0.0056255	122940	48.677	4.79
ZB2	0.0036999	0.0056255	579.48	41090	-4.31
SC3	0.0038849	0.0056255	4493.5	404.91	3.31
Nitrospira	0.0038849	0.0056255	53099	121.77	4.42
Chthonomonadetes	0.0038849	0.0056255	231.89	17909	-3.95
Elusimicrobia	0.0039478	0.0056255	3469	548.78	3.16
TK10	0.0039478	0.0056255	18068	1861.9	3.91
Chloracidobacteria	0.0039478	0.0056255	149010	389.29	4.87
Chloroplast	0.0039478	0.0056255	24982	276880	-5.1
Acidobacteriia	0.0039478	0.0056255	261650	646610	-5.28
Ellin6529	0.0039478	0.0056255	67869	522.22	4.53
Gemm_1	0.0039478	0.0056255	39722	252.53	4.3
Sphingobacteriia	0.0039478	0.0056255	369340	1339300	-5.69
Gemmatimonadetes	0.0039478	0.0056255	147190	17177	4.81
Thermoleophilia	0.0039478	0.0056255	431090	79747	5.24
Pedosphaerae	0.0039478	0.0056255	73076	228970	-4.89
Spartobacteria	0.0039478	0.0056255	1474700	400450	5.73
Cytophagia	0.0039478	0.0056255	100220	20033	4.6
Ktedonobacteria	0.0039478	0.0056255	12542	38638	-4.12
Actinobacteria	0.0039478	0.0056255	204790	306500	-4.71
iii1_8	0.0039478	0.0056255	31157	1460.7	4.17
V19	0.0039478	0.0056255	30903	119150	-4.64
SJA_4	0.0039478	0.0056255	2378.6	38938	-4.26
Bacilli	0.0039478	0.0056255	465750	29321	5.34
Not_Assigned	0.0039478	0.0056255	187230	602900	-5.32
4C0d_2	0.0039478	0.0056255	2216.2	79541	-4.59
Acidobacteria_6	0.0039478	0.0056255	116690	4252.9	4.75
DA052	0.0064853	0.0090162	26450	89563	-4.5
Fimbriimonadia	0.010406	0.014122	1061.4	85358	-4.62
Acidimicrobiia	0.016309	0.021619	74123	32203	4.32
Opitutae	0.024975	0.032354	5419.2	30791	-4.1
Betaproteobacteria	0.14954	0.18942	721940	948080	-5.05
Solibacteres	0.20018	0.24278	81326	271720	-4.98
Alphaproteobacteria	0.20018	0.24278	1503400	1270900	5.07
Chlamydiia	0.2615	0.31053	4537.2	2997	2.89
Planctomycetia	0.33667	0.39163	121570	98049	4.07
TM7_1	0.42334	0.47314	177280	183950	-3.52
Gammaproteobacteria	0.42334	0.47314	1332300	1277800	4.44
Clostridia	0.74877	0.80529	5912	8522.1	-3.12
Phycisphaerae	0.74877	0.80529	284750	265430	3.99
Deltaproteobacteria	0.87278	0.90452	196980	209080	-3.78
Saprospirae	0.87278	0.90452	799710	847140	-4.37
Armatimonadia	1	1	13145	50947	-4.28
Acidobacteria_5	1	1	20791	18329	3.09

## Sheet: Order
	Pvalues	FDR	Chernevaya	Control	LDAscore
Verrucomicrobiales	0.002093	0.0063329	32791	0	4.21
PK29	0.002093	0.0063329	18433	0	3.96
Rhodobacterales	0.002093	0.0063329	19088	0	3.98
NB1_j	0.002093	0.0063329	5059.9	0	3.4
0319_7L14	0.002093	0.0063329	37766	0	4.28
MND1	0.002093	0.0063329	5496.1	0	3.44
Sediment_1	0.002093	0.0063329	6006.1	0	3.48
Caldilineales	0.002093	0.0063329	3477.9	0	3.24
Methylacidiphilales	0.002093	0.0063329	0	11219	-3.75
EW055	0.002093	0.0063329	32535	0	4.21
AKYG885	0.002093	0.0063329	8261.5	0	3.62
Thiotrichales	0.002093	0.0063329	11500	0	3.76
Nitrososphaerales	0.0028017	0.0063329	52230	27.335	4.42
Gemmatimonadales	0.0028017	0.0063329	42870	23.308	4.33
Flavobacteriales	0.0028017	0.0063329	122940	48.677	4.79
MLE1_12	0.0033456	0.0063329	385.71	67117	-4.52
SC_I_84	0.0036999	0.0063329	45821	102.57	4.36
DS_18	0.0038849	0.0063329	4685.3	149.31	3.36
Chthonomonadales	0.0038849	0.0063329	231.89	17909	-3.95
Stramenopiles	0.0038849	0.0063329	14679	484.48	3.85
Nitrospirales	0.0038849	0.0063329	53099	121.77	4.42
Sphingomonadales	0.0039478	0.0063329	486340	15310	5.37
Streptophyta	0.0039478	0.0063329	10303	276400	-5.12
32_20	0.0039478	0.0063329	26472	1311.4	4.1
RB41	0.0039478	0.0063329	130580	389.29	4.81
Actinomycetales	0.0039478	0.0063329	204790	306500	-4.71
A21b	0.0039478	0.0063329	11087	933.08	3.71
Bdellovibrionales	0.0039478	0.0063329	5341.2	63298	-4.46
Rickettsiales	0.0039478	0.0063329	25540	169720	-4.86
Not_Assigned	0.0039478	0.0063329	300000	741750	-5.34
B07_WMSP1	0.0039478	0.0063329	9806.1	1861.9	3.6
Ellin5290	0.0039478	0.0063329	58931	5954.4	4.42
Syntrophobacterales	0.0039478	0.0063329	60711	8239.8	4.42
Chthoniobacterales	0.0039478	0.0063329	1474700	400450	5.73
Xanthomonadales	0.0039478	0.0063329	623940	156110	5.37
Bacillales	0.0039478	0.0063329	465750	29321	5.34
Acidobacteriales	0.0039478	0.0063329	261650	646610	-5.28
Rhodospirillales	0.0039478	0.0063329	33648	166720	-4.82
Ktedonobacterales	0.0039478	0.0063329	1219.8	12245	-3.74
iii1_15	0.0039478	0.0063329	116690	4252.9	4.75
Gemmatales	0.0039478	0.0063329	28207	61960	-4.23
Pedosphaerales	0.0039478	0.0063329	73076	228970	-4.89
Sphingobacteriales	0.0039478	0.0063329	369340	1339300	-5.69
Ellin6067	0.0039478	0.0063329	7195.5	841.65	3.5
Pirellulales	0.0039478	0.0063329	46782	7042.1	4.3
Cytophagales	0.0039478	0.0063329	100220	20033	4.6
FAC88	0.0039478	0.0063329	3469	548.78	3.16
Gaiellales	0.0039478	0.0063329	291080	32590	5.11
MIZ46	0.0064853	0.0099874	10035	38724	-4.16
Ellin6513	0.0064853	0.0099874	26450	89563	-4.5
Fimbriimonadales	0.010406	0.01571	1061.4	85358	-4.62
Acidimicrobiales	0.016309	0.023256	74123	32203	4.32
CPla_3	0.016309	0.023256	14475	34161	-3.99
Solirubrobacterales	0.016309	0.023256	140010	47157	4.67
Opitutales	0.024975	0.03434	5419.2	30791	-4.1
Thermogemmatisporales	0.024975	0.03434	7196.4	14532	-3.56
Rhizobiales	0.037373	0.050486	450920	294730	4.89
N1423WL	0.078169	0.10202	15052	5008	3.7
Burkholderiales	0.078169	0.10202	629300	924600	-5.17
Ellin329	0.10931	0.14029	211500	275650	-4.51
Nitrosomonadales	0.14669	0.18516	11442	6788.1	3.37
Planctomycetales	0.20018	0.23714	46583	29047	3.94
JG30_KF_AS9	0.20018	0.23714	4126	6627.4	-3.1
Enterobacteriales	0.20018	0.23714	161430	501190	-5.23
Solibacterales	0.20018	0.23714	81326	271720	-4.98
Chlamydiales	0.2615	0.30149	4537.2	2997	2.89
Legionellales	0.26233	0.30149	80875	181170	-4.7
Pseudomonadales	0.52184	0.59091	427610	391720	4.25
V69	0.63095	0.70411	415890	418360	-3.09
Armatimonadales	0.6884	0.75724	1642.4	3365.7	-2.94
Clostridiales	0.74877	0.7898	5912	8522.1	-3.12
Myxococcales	0.74877	0.7898	110330	92530	3.95
WD2101	0.74877	0.7898	270280	231270	4.29
FW68	0.87278	0.88426	11502	47582	-4.26
Saprospirales	0.87278	0.88426	799710	847140	-4.37
Caulobacterales	0.87278	0.88426	235210	279200	-4.34
SM1D11	1	1	1830.5	12424	-3.72

## Sheet: Family
	Pvalues	FDR	Chernevaya	Control	LDAscore
Cryomorphaceae	0.002093	0.0063446	81452	0	4.61
Solirubrobacteraceae	0.002093	0.0063446	9726	0	3.69
Rickettsiaceae	0.002093	0.0063446	0	21262	-4.03
MND4	0.002093	0.0063446	5059.9	0	3.4
Caldilineaceae	0.002093	0.0063446	3477.9	0	3.24
Geodermatophilaceae	0.002093	0.0063446	4714.8	0	3.37
Rhodobiaceae	0.002093	0.0063446	5395.1	0	3.43
Piscirickettsiaceae	0.002093	0.0063446	11500	0	3.76
Verrucomicrobiaceae	0.002093	0.0063446	32791	0	4.21
Dolo_23	0.002093	0.0063446	8261.5	0	3.62
Hyphomonadaceae	0.002093	0.0063446	19088	0	3.98
Ellin5301	0.0028017	0.0063446	25886	23.308	4.11
Flavobacteriaceae	0.0028017	0.0063446	41490	48.677	4.32
Ellin6075	0.0028017	0.0063446	61288	23.308	4.49
Nitrososphaeraceae	0.0028017	0.0063446	52230	27.335	4.42
Actinospicaceae	0.0028017	0.0063446	30.099	166350	-4.92
Propionibacteriaceae	0.0028017	0.0063446	18688	23.481	3.97
Nitrospiraceae	0.0033456	0.0063446	22658	70.954	4.05
Alcaligenaceae	0.0033456	0.0063446	68636	47.904	4.54
RB40	0.0033456	0.0063446	5407.3	46.789	3.43
Thermomonosporaceae	0.0033456	0.0063446	82.126	16984	-3.93
0319_6A21	0.0033456	0.0063446	30441	50.816	4.18
Micrococcaceae	0.0036999	0.0063446	29231	898.52	4.15
Nocardiaceae	0.0038849	0.0063446	5716.6	277.07	3.43
Chthonomonadaceae	0.0038849	0.0063446	231.89	17909	-3.95
C111	0.0038849	0.0063446	14753	201.89	3.86
Methylocystaceae	0.0039478	0.0063446	1702.3	19802	-3.96
Xanthomonadaceae	0.0039478	0.0063446	563190	54167	5.41
Rhodospirillaceae	0.0039478	0.0063446	25572	125010	-4.7
Chthoniobacteraceae	0.0039478	0.0063446	1474700	400450	5.73
Bacillaceae	0.0039478	0.0063446	1441	7518.7	-3.48
Bdellovibrionaceae	0.0039478	0.0063446	5341.2	63298	-4.46
Sphingobacteriaceae	0.0039478	0.0063446	337780	1339300	-5.7
Pseudonocardiaceae	0.0039478	0.0063446	5847.5	343.97	3.44
Cystobacteraceae	0.0039478	0.0063446	53662	2162.9	4.41
Pedosphaeraceae	0.0039478	0.0063446	1387.6	154990	-4.89
Planococcaceae	0.0039478	0.0063446	352710	9419.5	5.23
Alicyclobacillaceae	0.0039478	0.0063446	24470	788.58	4.07
Gaiellaceae	0.0039478	0.0063446	274180	32026	5.08
Cytophagaceae	0.0039478	0.0063446	100220	20033	4.6
mitochondria	0.0039478	0.0063446	25315	123850	-4.69
Syntrophobacteraceae	0.0039478	0.0063446	60711	8239.8	4.42
EB1017	0.0039478	0.0063446	45125	3115.8	4.32
Acidobacteriaceae	0.0039478	0.0063446	93664	509120	-5.32
Burkholderiaceae	0.0039478	0.0063446	21399	652970	-5.5
Pirellulaceae	0.0039478	0.0063446	46782	7042.1	4.3
Ktedonobacteraceae	0.0039478	0.0063446	1219.8	12245	-3.74
Nocardioidaceae	0.0039478	0.0063446	26888	3487.3	4.07
Sphingomonadaceae	0.0039478	0.0063446	486340	15310	5.37
Streptomycetaceae	0.0039478	0.0063446	30204	4146.6	4.11
Micromonosporaceae	0.0039478	0.0063446	26711	2868.5	4.08
Not_Assigned	0.0039478	0.0063446	410950	933120	-5.42
Hyphomicrobiaceae	0.0039478	0.0063446	287570	51383	5.07
EB1003	0.0039478	0.0063446	11087	933.08	3.71
Oxalobacteraceae	0.0039478	0.0063446	483180	103360	5.28
Isosphaeraceae	0.0039478	0.0063446	21004	38236	-3.94
Microbacteriaceae	0.0064853	0.010063	1740	23895	-4.04
Acetobacteraceae	0.0064853	0.010063	8076	41716	-4.23
Gemmataceae	0.010406	0.015353	7203.7	23724	-3.92
Fimbriimonadaceae	0.010406	0.015353	1061.4	85358	-4.62
auto67_4W	0.010406	0.015353	1382.7	16816	-3.89
Ellin515	0.016309	0.023675	25763	9671.6	3.91
Thermogemmatisporaceae	0.024975	0.03458	7196.4	14532	-3.56
Opitutaceae	0.024975	0.03458	5419.2	30791	-4.1
Paenibacillaceae	0.024975	0.03458	68779	10498	4.46
Sinobacteraceae	0.037373	0.049464	60748	101940	-4.31
Mycobacteriaceae	0.037373	0.049464	31556	20005	3.76
Solibacteraceae	0.037373	0.049464	52831	190670	-4.84
Conexibacteraceae	0.054664	0.069292	21138	45950	-4.09
Bradyrhizobiaceae	0.054664	0.069292	81094	124770	-4.34
FFCH4570	0.054664	0.069292	3028.7	1837.5	2.78
Nitrosomonadaceae	0.14669	0.18336	11442	6788.1	3.37
Comamonadaceae	0.14954	0.18437	49254	162200	-4.75
Enterobacteriaceae	0.20018	0.24022	161430	501190	-5.23
Planctomycetaceae	0.20018	0.24022	46583	29047	3.94
Rhabdochlamydiaceae	0.2615	0.30662	4537.2	2997	2.89
Polyangiaceae	0.26233	0.30662	1654.1	5773.1	-3.31
Myxococcaceae	0.33667	0.38846	6984.9	5501.6	2.87
Pseudomonadaceae	0.52184	0.58707	427610	391720	4.25
Koribacteraceae	0.52184	0.58707	167990	137490	4.18
Phyllobacteriaceae	0.63095	0.70106	13461	14902	-2.86
Armatimonadaceae	0.6884	0.75557	1642.4	3365.7	-2.94
Rhizobiaceae	0.74877	0.77459	52562	79641	-4.13
Clostridiaceae	0.74877	0.77459	5912	8522.1	-3.12
V83	0.74877	0.77459	1692400	1720300	-4.14
Chitinophagaceae	0.74877	0.77459	792330	824630	-4.21
Coxiellaceae	0.74877	0.77459	68313	123410	-4.44
Caulobacteraceae	0.87278	0.88259	235210	279200	-4.34
Frankiaceae	0.87278	0.88259	3153	2818.8	2.23
Haliangiaceae	1	1	21927	35400	-3.83

## Sheet: Genus
	Pvalues	FDR	Chernevaya	Control	LDAscore
Prosthecobacter	0.002093	0.0059216	32791	0	4.21
Afifella	0.002093	0.0059216	5395.1	0	3.43
Sphingobium	0.002093	0.0059216	4387.3	0	3.34
Telmatospirillum	0.002093	0.0059216	0	21628	-4.03
Nevskia	0.002093	0.0059216	0	27843	-4.14
Fluviicola	0.002093	0.0059216	81452	0	4.61
Lysobacter	0.002093	0.0059216	4964.5	0	3.4
Solirubrobacter	0.002093	0.0059216	9726	0	3.69
Pseudoxanthomonas	0.002093	0.0059216	3369.5	0	3.23
Adhaeribacter	0.002093	0.0059216	79686	0	4.6
Granulicella	0.002093	0.0059216	0	10973	-3.74
Arenimonas	0.002093	0.0059216	97126	0	4.69
OR_59	0.002093	0.0059216	3674	0	3.26
Dokdonella	0.0028017	0.0059216	6807.9	48.677	3.53
Pilimelia	0.0028017	0.0059216	8263.3	24.338	3.61
Microlunatus	0.0028017	0.0059216	18688	23.481	3.97
Steroidobacter	0.0028017	0.0059216	11386	23.481	3.75
Flavobacterium	0.0028017	0.0059216	41490	48.677	4.32
Caulobacter	0.0028017	0.0059216	26921	27.335	4.13
Candidatus_Nitrososphaera	0.0028017	0.0059216	52230	27.335	4.42
Terriglobus	0.0028017	0.0059216	57.667	13183	-3.82
Actinoallomurus	0.0033456	0.0059216	82.126	16984	-3.93
Cupriavidus	0.0033456	0.0059216	9188.2	48.301	3.66
Nitrospira	0.0033456	0.0059216	10288	70.954	3.71
Achromobacter	0.0033456	0.0059216	68636	47.904	4.54
Agrobacterium	0.0036999	0.0059216	35167	266.86	4.24
Pedobacter	0.0036999	0.0059216	126330	396.49	4.8
Arthrobacter	0.0036999	0.0059216	29231	898.52	4.15
Kaistobacter	0.0038849	0.0059216	298700	1208.8	5.17
Rhodococcus	0.0038849	0.0059216	5716.6	277.07	3.43
Rhodoplanes	0.0039478	0.0059216	189590	32910	4.89
A17	0.0039478	0.0059216	7606.5	1722	3.47
Pseudonocardia	0.0039478	0.0059216	5847.5	343.97	3.44
Pedomicrobium	0.0039478	0.0059216	11330	417.36	3.74
Burkholderia	0.0039478	0.0059216	21399	652970	-5.5
Bacillus	0.0039478	0.0059216	1441	7518.7	-3.48
Ellin506	0.0039478	0.0059216	2306.7	14678	-3.79
Hyphomicrobium	0.0039478	0.0059216	64681	2624.2	4.49
Pedosphaera	0.0039478	0.0059216	1387.6	150310	-4.87
Mucilaginibacter	0.0039478	0.0059216	48916	340840	-5.16
Chitinophaga	0.0039478	0.0059216	68097	7210.3	4.48
Not_Assigned	0.0039478	0.0059216	5364700	6634400	-5.8
Luteibacter	0.0039478	0.0059216	35592	529.14	4.24
Cytophaga	0.0039478	0.0059216	1609.1	16062	-3.86
Chthoniobacter	0.0039478	0.0059216	8426.6	162860	-4.89
Streptomyces	0.0039478	0.0059216	30204	4146.6	4.11
Alicyclobacillus	0.0039478	0.0059216	24470	788.58	4.07
Janthinobacterium	0.0039478	0.0059216	121910	3739	4.77
Candidatus_Xiphinematobacter	0.0039478	0.0059216	39955	10814	4.16
Sphingomonas	0.0039478	0.0059216	112740	14052	4.69
DA101	0.0039478	0.0059216	1413500	187610	5.79
Nocardioides	0.0039478	0.0059216	8935.7	637.29	3.62
Flavisolibacter	0.0039478	0.0059216	37142	380040	-5.23
Bdellovibrio	0.0039478	0.0059216	5341.2	63298	-4.46
Massilia	0.0061175	0.0089036	330600	87883	5.08
Mesorhizobium	0.0064853	0.0089036	7960.6	2368.5	3.45
Malawimonas	0.0064853	0.0089036	3844	10199	-3.5
Nostocoida	0.0064853	0.0089036	2065	4977.9	-3.16
Cryocola	0.0064853	0.0089036	1740	23895	-4.04
Stenotrophomonas	0.0098755	0.013332	87422	661.53	4.64
Fimbriimonas	0.010406	0.013817	1061.4	85358	-4.62
Gemmata	0.024975	0.03211	1557.2	8971.4	-3.57
Aquicella	0.024975	0.03211	16691	4819.3	3.77
Mycobacterium	0.037373	0.0473	31556	20005	3.76
Edaphobacter	0.054664	0.065114	3877.9	7371.1	-3.24
Paenibacillus	0.054664	0.065114	35417	8578.5	4.13
Conexibacter	0.054664	0.065114	19639	43877	-4.08
Phenylobacterium	0.054664	0.065114	62561	98908	-4.26
Nitrosovibrio	0.14669	0.1722	11442	6788.1	3.37
Sporocytophaga	0.14883	0.17222	8682.1	3947.6	3.37
Rhodanobacter	0.1994	0.22521	20793	5098.7	3.89
Planctomyces	0.20018	0.22521	46583	29047	3.94
Candidatus_Rhabdochlamydia	0.2615	0.28715	4537.2	2997	2.89
Candidatus_Solibacter	0.26233	0.28715	51414	171930	-4.78
Opitutus	0.33667	0.35882	4858.7	20220	-3.89
Devosia	0.33667	0.35882	21972	15432	3.51
Rhizobium	0.42334	0.44533	17395	79375	-4.49
Pseudomonas	0.52184	0.54191	374060	382770	-3.64
Asticcacaulis	0.63095	0.64693	87356	13458	4.57
Clostridium	0.74877	0.75813	5912	8522.1	-3.12
Candidatus_Koribacter	0.87278	0.87278	40069	68018	-4.15
